# Supplementary material for: HIF2α inhibits glutaminase clustering in mitochondria to sustain growth of clear cell renal cell carcinoma
Source: JCI Insight. 2025 Oct 30;10(23):e182711. doi: 10.1172/jci.insight.182711 (PMC12890500; doi:10.1172/jci.insight.182711)
Supplement: Supporting data values [file jciinsight-10-182711-s128.xlsx]

## Sheet: Figure1
	Figure 1A
	Q	noQ
	0.9	0.5
	0.83	0.54
	0.83	0.36
	0.83	0.29

## Sheet: Figure2
	Figure 2D
	1mM	300uM	100uM	50uM
	1114.19	225.84	58.46	9.38
	875.29	224.27	52.7	8.87
	978.34	219.89	53.42	8.29

## Sheet: Figure3
	Figure 3C
	Q	noQ	noQ_2mM aKG	noQ_2mM aKG_EGCG/AOA
	0.83	0.5	0.93	0.68
	0.89	0.53	0.9	0.51
	0.84	0.35	0.85	0.61
	Figure 3D
	Glutamate
	Q	noQ	noQ_2mM aKG	noQ_2mM aKG_EGCG/AOA
	0.95555	0.243709	0.792932	0.545412
	1.00674	0.243227	0.832744	0.562891
	1.03771	0.238583	0.871531	0.534427
	a-ketoglutarate
	Q	noQ	noQ_2mM aKG	noQ_2mM aKG_EGCG/AOA
	1.02915	0.224919	10.5893	12.5454
	0.975979	0.205765	11.4079	9.17629
	0.99487	0.233071	12.266	10.6229
	Glutamine
	Q	noQ	noQ_2mM aKG	noQ_2mM aKG_EGCG/AOA
	0.984992	0.001432	0.006228	0.003331
	0.998395	0.001386	0.007432	0.002825
	1.01661	0.001238	0.008276	0.003089
	Figure 3E
	noQ_2mM aKG	noQ_1mM aKG	noQ_1mM aKG_siGLUL
	0.86	0.53	0.85
	0.9	0.35	0.83
	0.82	0.38	0.88

## Sheet: Figure4
	Figure 4A
	Q	noQ
	0.640277	1.01638
	1.19178	1.51132
	1.14149	1.48535
	1.02645	1.3597
	Figure 4C
	0h	1h	2h	3h	6h
	0.951735	1.42645	2.24914	1.32943	0.65647
	0.80571	1.95575	1.3776	0.95477	1.16796
	1.24256	1.30106	1.12327	1.22154	1.47494
		2.40846	1.3785	1.27368	1.09155
		1.62815			1.00996
	Figure 4D
	Q	noQ	noQ_mdivi1
	0.93	0.4	0.85
	0.91	0.32	0.88
	0.9	0.36	0.85
	Figure 4E
	Q	noQ	noQ_siDrp1
	0.93	0.35	0.73
	0.9	0.33	0.81
	0.89	0.38	0.75

## Sheet: Figure5
	Figure 5B
		Q_5min			Q_10min			noQ_5min			noQ_10min
	M+0	1.06145e+06	970194	959539	1.14309e+06	1.13847e+06	1.14415e+06	75482.2	72390	67472.9	76309.3	81544.1	80334.7
	M+1	10072.9	8657.66	7728.42	10142	11819.8	8332.93	0	0	0	0	0	1421.08
	M+2	0	0	0	1814.75	0	0	1223.8	0	0	1015.75	1843.05	1351.35
	M+3	0	0	0	0	0	0	2932.69	5977.33	5004.41	23619.6	24000.8	23850.1
	M+4	0	0	0	0	0	0	0	0	0	0	0	0
	M+5	8893.22	8326.15	7795.61	33522.6	33764.7	33336.8	198799	187617	183074	353005	369486	359204
	Figure 5C
		Q_5min			Q_10min			noQ_5min			noQ_10min
	M+5	8893.22	8326.15	7795.61	33522.6	33764.7	33336.8	198799	187617	183074	353005	369486	359204
	Figure 5E
	WT	K320A
	0.7	0.36
	0.82	0.34
	0.75	0.45
	Figure 5F
		WT			K320A
	0	0.873625	0.970007	1.05807	1.22598	1.21707	1.25594
	10min	25.9588	27.4905	27.279	67.3002	70.7925	73.36
	30min	170.173	144.412	170.319	247.876	243.701	255.785

## Sheet: Figure6
	Figure 6A
	Q	noQ	noQ_DMOG	noQ_DMOG_HIF1a KO	noQ_DMOG_HIF2a KO
	0.8549	0.2723	0.8997	0.8323	0.645
	0.8667	0.3845	0.8472	0.8474	0.5683
	0.8547	0.3951	0.8847	0.867	0.5234
	Figure 6C
		HIF1a	HIF2a	LDHA	HK2	Eno1	PDK1	VEGFA	Dll4
	Q	0.918834	0.931772	0.921076	0.98805	0.933572	0.990713	0.951452	0.859999
		1.02435	1.03723	0.952892	1.05194	1.03333	1.05078	0.969873	0.908251
		1.05682	1.03099	1.12603	0.96001	1.03309	0.958507	1.07868	1.23175
	noQ	0.975109	0.789022	0.931181	0.589514	0.84406	0.501336	0.484544	0.567852
		0.767106	0.710033	0.827824	0.568181	0.81226	0.421883	0.462018	0.848557
		1.28753	0.936718	1.17511	0.752129	1.08075	0.664025	0.732403	0.616159
	noQ_DMOG	0.715955	0.878532	3.74988	5.20157	2.38679	1.10876	1.76263	2.20474
		0.706077	0.785126	3.31194	5.31209	1.83255	0.814244	1.65351	1.48822
		0.736985	0.846655	3.92422	5.88069	1.87698	0.995172	1.91979	2.01858
	noQ_DMOG_HIF inh VII	0.514806	0.370457	2.51775	4.95004	1.97738	1.16377	0.899003	0.356117
		0.561476	0.480381	2.3213	4.70945	1.74638	0.95571	0.940156	0.675609
		0.592193	0.650135	2.77624	5.39701	1.96347	1.17367	1.01011	0.721597
	noQ_DMOG_PT2385	0.611758	0.610537	2.63777	6.39967	2.15234	1.29745	1.06967	1.04205
		0.588007	0.611457	2.54124	5.53111	1.91861	1.12622	1.09835	0.762091
		0.517785	0.629528	2.63795	6.1243	1.98622	0.903638	1.16233	0.597843
	Figure 6D
	Q	noQ	noQ_DMOG	noQ_DMOG_HIF inh VII	noQ_DMOG_PT2385
	0.88	0.41	0.85	0.9	0.91
	0.91	0.35	0.86	0.84	0.83
	0.9	0.5	0.88	0.8	0.89
	Figure 6E
	Q	noQ	noQ_DMOG
	0.906667	0.453333	0.92
	1	0.4	0.866667
	1.06667	0.533333	0.946667
	0.933333	0.466667	1.04
	1.09333	0.413333	1.17333

## Sheet: Figure7
	Figure 7C
	CTL_Q	CTL_noQ	HIF2a KO_Q	HIF2a KO_noQ
	0.8842	0.9305	0.9107	0.5192
	0.9167	0.8107	0.9259	0.4991
	0.8873	0.7831	0.9079	0.5226
	0.8985	0.847	0.9265	0.6281
	0.8481	0.6697	0.9365	0.5781
	0.9317	0.8511	0.9283	0.4863
	Figure 7D
	Q	noQ	Q_HIF2a transl inh	noQ_HIF2a transl inh
	1.02452	0.904632	0.817439	0.457766
	1.03542	0.93188	0.784741	0.381471
	0.920981	0.757493	0.991826	0.517711
	1.01907	0.828338	0.959128	0.419619
	Figure 7E
	CTL_Q	CTL_noQ	HIF2a KO_Q	HIF2a KO_noQ
	0.915663	1.06024	0.963855	0.208835
	0.947791	1.00402	1.00402	0.273092
	1.04418	0.931727	0.987952	0.353414
	1.00402	0.835341	1.09237	0.257028
	1.1245	0.851406	1.07631	0.2249
	0.963855	0.899598	0.915663	0.289157
	Figure 7F
	WT	K320A
	0.975845	0.628019
	1.12077	0.502415
	0.94686	0.463768
	0.956522	0.57971

## Sheet: Figure8
	Figure 8C
		WT								K320A
	Day0	0	0	0	0	0	0	0	0	0	0	0	0	0	0	0	0
	Day15	110.872	95.0331	54.4542	87.1137	71.9948	71.9948	87.1137	85.0847	102.953	37.6991	53.0143	63.6172	95.0331	71.9948	37.6991	65.4498
	Day22	176.976	113.097	79.5215	131.947	122.522	218.079	205.251	169.646	165.915	53.0143	71.9948	85.0847	102.953	131.947	71.9948	179.594
	Day29	188.037	95.0331	131.947	205.251	122.522	268.082	188.037	199.098	192.422	37.6991	102.953	102.953	110.872	122.522	102.953	154.854
	Day36	282.22	85.6523	133.518	285.175	206.167	304.944	250.749	210.159	326.356	37.6991	126.711	224.354	92.9387	328.243	155.862	135.717
	Day43	390.135	130.537	459.721	356.273	170.34	412.164	364.314	312.196	460.901	92.6596	208.237	190.249	201.921	282.502	264.69	329.068
	Day50	478.812	87.7802	511.242	370.734	358.367	664.597	350.978	408.472	437.928	96.2112	238.861	228.341	215.513	371.015	360.707	344.042
	Day60	526.665	95.3315	598.002	416.127	479.25	764.81	460.901	472.875	602.138	68.0678	259.181	279.798	215.513	389.649	359.385	377.886
	Day68	754.296	135.717	822.732	479.25	663.857	865.901	521.152	665.082	738.796	71.9948	325.964	271.433	243.735	517.42	407.576	398.197
	Day74	1013.69	123.94	1049.07	453.96	748.346	1050.88	530.803	704.009	874.304	41.8879	453.086	263.946	261.694	537.654	402.909	417.31
	Figure 8D
	WT	K320A
	1013.69	874.304
	123.94	41.8879
	1049.07	453.086
	453.96	263.946
	748.346	261.694
	1050.88	537.654
	530.803	402.909
	704.009	417.31
	Figure 8E
	WT	K320A
	854	836
	72	32
	1226	232
	291	155
	637	197
	1097	427
	345	199
	512	398
	Figure 8F
	WT		K320A
	non-clustered	clustered	non-clustered	clustered
	90	10	40	60
	80	20	60	40
	90	10	30	70
	80	20	50	50
	60	40	40	60
	60	40	20	80
	70	30	30	70
	70	30	50	50
	80	20	40	60
	Figure 8G
	WT	K320A
	2	4
	0	2
	0	2
	2	5
	2	4
	1	1
	1	5
	1	3

## Sheet: SFigure5
	SFigure 5A
	Q	noQ	noQ_2mM DM-aKG	noQ_2mM R-aKG	noQ_5mM R-aKG	noQ_10mM R-aKG
	0.956	0.8363	0.8776	0.6084	0.5787	0.8288
	0.9439	0.6662	0.8921	0.623	0.64	0.7948
	0.9352	0.6752	0.8549	0.7634	0.6435	0.8326
		0.6356	0.8288	0.6473	0.6092	0.8372
		0.7538	0.8339			0.7911
		0.6528	0.8775			0.7872
	SFigure 5B
	noQ	noQ_aKG	noQ_aKG_AOA	noQ_aKG_EGCG
	0.3616	0.8363	0.6458	0.8575
	0.3306	0.8434	0.6044	0.8646
	0.2945	0.8476	0.6333	0.8177
	0.3394	0.8345	0.6445	0.7968
	0.3503	0.7592	0.6717	0.8623
	0.3377	0.814	0.6668	0.8326
	0.3762	0.8405	0.6746	0.8691
	Sfigure 5D
	Q	noQ	noQ_SASP	noQ_siSLC7A11
	0.91	0.62	0.89	0.89
	0.89	0.58	0.88	0.87
	0.89	0.52	0.89	0.9
	0.896667	0.573333	0.886667	0.886667

## Sheet: SFigure6
	Sfigure 6D
	Q	no	noQ_DMOG	noQ_DMOG_siHIF1a	noQ_DMOG_siHIF2a	noQ_DMOG_HIF2a transl inh
	0.92	0.28	0.85	0.91	0.65	0.62
	0.93	0.31	0.87	0.89	0.75	0.68
	0.88	0.36	0.91	0.88	0.74	0.61
			0.92		0.63
	Sfigure 6F
		siCTL				siHIF1a				siHIF2a
	HIF1a	1.0739	1.08429	0.945433	0.896373	0.364594	0.402334	0.355999	0.377467	1.36041	1.15481	1.01615	1.27354
	HIF2a	0.911023	1.06531	1.00368	1.01998	0.974523	0.810754	0.794017	0.917186	0.18706	0.170208	0.150046	0.163408
	Sfigure 6H
		HIF2α			HIF2α ΔTAD
	LDHA	0.981036	1.02356	0.995406	0.983088	0.998516	0.938832
	PGK1	1.01963	0.98403	0.996343	1.20777	1.17805	1.21434
	HK2	0.954064	1.03489	1.01104	0.92044	0.941069	0.997466
	Eno1	0.994702	1.04939	0.955906	1.103	1.19866	1.02732
	Angpt2	1.00384	1.03975	0.95641	0.862744	0.870304	0.882457
	PDK1	0.848245	1.04764	1.10411	1.18355	1.24263	1.21914
	VEGFA	0.970288	1.00227	1.02744	0.7431	0.739023	0.659797
	CCND1	1.00384	1.03975	0.95641	0.862744	0.870304	0.882457
	VEGFR2	1.00384	1.03975	0.95641	0.862744	0.870304	0.882457
	Sfigure 6I
	NT	HIF2α	HIF2α ΔTAD
	0.56	0.72	0.73
	0.59	0.67	0.7
	0.6	0.69	0.81
		0.67	0.8

[truncated: 4 more sheets: SFigure7, SFigure8, SFigure9, SFigure10]
